# Supplementary material for: (1-Adamant­yl)(3-amino­phen­yl)methanone
Source: Acta Crystallogr Sect E Struct Rep Online. 2011 Nov 5;67(Pt 12):o3198. doi: 10.1107/S1600536811046009 (PMC3238865; doi:10.1107/S1600536811046009)
Supplement: Supplementary file 2 [file e-67-o3198-Isup2.hkl]

# 
# h,k,l, Fc-squared, Fo-squared, sigma(Fo-squared) and status flag 
# 
data_I
_shelx_title ' mr0708 in P2(1)2(1)2(1)' 
_shelx_refln_list_code          4 
_shelx_F_calc_maximum      131.33 
_exptl_crystal_F_000       552.00 
_reflns_d_resolution_high  0.7753 
 
loop_ 
 _symmetry_equiv_pos_as_xyz 
 'x, y, z' 
 '-x+1/2, -y, z+1/2' 
 '-x, y+1/2, -z+1/2' 
 'x+1/2, -y+1/2, -z' 
 
_cell_length_a     6.4644 
_cell_length_b     8.1978 
_cell_length_c    25.1760 
_cell_angle_alpha  90.000 
_cell_angle_beta   90.000 
_cell_angle_gamma  90.000 
 
_shelx_F_squared_multiplier     1.000 
 
loop_ 
 _refln_index_h 
 _refln_index_k 
 _refln_index_l 
 _refln_F_squared_calc 
 _refln_F_squared_meas 
 _refln_F_squared_sigma 
 _refln_observed_status 
   2   0   0      250.80      238.97      2.12 o 
   4   0   0     1011.96     1013.12      5.88 o 
   6   0   0      304.40      307.21      4.49 o 
   8   0   0        3.43        4.04      3.61 o 
   1   1   0      907.80      933.97      4.03 o 
   2   1   0     4614.93     4581.89     21.86 o 
   3   1   0        2.52        7.23      0.81 o 
   4   1   0       10.92       11.20      1.02 o 
   5   1   0        5.64        5.70      1.24 o 
   6   1   0       70.71       71.84      1.90 o 
   7   1   0        0.49        0.19      1.41 o 
   8   1   0        4.23        1.32      3.76 o 
   0   2   0      388.04      458.82      2.56 o 
   1   2   0      994.77      974.34      3.47 o 
   2   2   0     1260.49     1319.78      3.25 o 
   3   2   0       33.97       42.51      0.90 o 
   4   2   0      271.52      279.28      2.50 o 
   5   2   0      513.07      490.72      3.46 o 
   6   2   0        3.40        2.09      1.30 o 
   7   2   0        1.55       -0.03      1.47 o 
   8   2   0      108.22      110.07      8.29 o 
   1   3   0      437.35      425.38      1.97 o 
   2   3   0       81.83       76.94      0.86 o 
   3   3   0     1189.67     1236.36      4.56 o 
   4   3   0      180.67      188.01      2.29 o 
   5   3   0      211.35      199.03      2.41 o 
   6   3   0        7.57        7.28      1.37 o 
   7   3   0       10.98       11.60      1.65 o 
   0   4   0      910.98      889.32      4.98 o 
   1   4   0      164.65      160.05      1.25 o 
   2   4   0      603.81      606.29      2.28 o 
   3   4   0      177.10      181.09      1.81 o 
   4   4   0       24.05       24.99      1.18 o 
   5   4   0       33.71       42.69      1.57 o 
   6   4   0        0.19       -0.67      1.36 o 
   7   4   0       17.33       17.66      1.70 o 
   1   5   0      479.68      479.18      3.79 o 
   2   5   0        2.65        3.28      1.41 o 
   3   5   0      163.72      169.84      4.00 o 
   4   5   0       97.61      105.80      5.67 o 
   5   5   0       91.31      109.81      5.03 o 
   6   5   0       38.11       38.58      4.64 o 
   0   6   0      112.76      117.59      3.06 o 
   1   6   0       36.99       37.55      1.70 o 
   2   6   0       65.30       55.52      2.83 o 
   3   6   0       11.89       10.12      2.36 o 
   4   6   0        7.39        5.24      3.01 o 
   5   6   0      259.22      239.24      7.05 o 
   6   6   0       36.48       32.67      4.67 o 
   1   7   0      203.71      212.58      3.77 o 
   2   7   0      364.83      336.35      5.70 o 
   3   7   0      273.00      252.57      5.40 o 
   4   7   0        9.40        6.22      3.29 o 
   5   7   0        3.50        7.51      3.65 o 
   0   8   0     2251.42     2251.77     17.13 o 
   1   8   0      245.23      250.84      6.52 o 
   2   8   0      177.92      169.51      4.67 o 
   3   8   0       68.51       76.57      4.58 o 
   4   8   0        5.82        3.14      3.44 o 
   5   8   0        2.15        1.28      5.69 o 
   1   9   0      206.22      209.42      6.58 o 
   2   9   0       61.60       67.26      4.60 o 
   3   9   0       12.58       15.56      3.62 o 
   4   9   0       68.29       61.00      6.73 o 
   1  10   0       66.43       70.48      4.77 o 
   2  10   0        1.54        5.59      5.39 o 
   1   0   1        0.02        0.45      0.42 o 
   2   0   1       83.61       94.48      1.05 o 
   3   0   1      353.61      368.70      2.21 o 
   4   0   1      745.17      729.68      3.58 o 
   5   0   1      528.48      503.84      3.49 o 
   6   0   1       22.25       23.50      1.56 o 
   7   0   1        6.93        8.88      1.42 o 
   8   0   1        0.42        2.28      2.50 o 
   1   1   1     7801.26     7675.16     10.42 o 
   2   1   1      582.37      581.76      2.06 o 
   3   1   1      412.59      409.68      1.74 o 
   4   1   1       31.88       40.71      0.87 o 
   5   1   1      318.22      321.01      2.04 o 
   6   1   1      103.50      102.27      1.46 o 
   7   1   1       10.41       11.63      1.04 o 
   8   1   1        1.26        1.17      2.16 o 
   0   2   1      262.80      287.36      1.47 o 
   1   2   1      352.20      358.91      1.05 o 
   2   2   1     3203.68     3346.04      7.45 o 
   3   2   1     1332.35     1431.46      2.97 o 
   4   2   1      608.53      604.64      2.56 o 
   5   2   1       39.64       40.59      1.04 o 
   6   2   1      122.25      124.46      1.57 o 
   7   2   1       16.97       15.77      1.14 o 
   8   2   1        4.64        6.05      5.15 o 
   0   3   1       33.97       34.51      0.82 o 
   1   3   1      519.76      539.88      1.79 o 
   2   3   1     2451.93     2590.79      3.38 o 
   3   3   1       19.40       25.28      0.69 o 
   4   3   1       23.43       21.22      0.86 o 
   5   3   1       39.38       31.47      1.07 o 
   6   3   1       81.22       80.32      1.41 o 
   7   3   1        6.94        7.60      1.15 o 
   0   4   1      224.09      222.13      1.86 o 
   1   4   1      849.83      850.87      3.12 o 
   2   4   1       82.26       79.86      0.67 o 
   3   4   1      263.19      267.75      1.53 o 
   4   4   1       47.85       51.76      0.99 o 
   5   4   1        3.58        3.87      0.83 o 
   6   4   1       13.39       14.61      1.02 o 
   7   4   1       69.47       73.62      1.58 o 
   0   5   1        0.06        1.26      0.90 o 
   1   5   1       31.15       30.96      0.96 o 
   2   5   1       29.66       32.61      1.40 o 
   3   5   1       16.43       17.48      1.77 o 
   4   5   1      133.07      122.43      3.36 o 
   5   5   1       43.82       50.15      2.89 o 
   6   5   1       12.20        8.96      2.59 o 
   0   6   1      159.54      158.06      2.22 o 
   1   6   1       53.16       50.05      1.38 o 
   2   6   1      125.75      117.52      2.46 o 
   3   6   1      174.12      145.54      3.12 o 
   4   6   1       38.72       28.97      2.48 o 
   5   6   1       10.05       13.25      2.58 o 
   6   6   1        7.38        9.47      2.78 o 
   0   7   1       84.28       89.39      2.45 o 
   1   7   1       12.84       11.09      1.40 o 
   2   7   1       95.13      102.75      2.55 o 
   3   7   1        1.91        4.33      1.91 o 
   4   7   1      117.21      112.97      3.64 o 
   5   7   1        1.26        1.42      2.33 o 
   0   8   1      113.00      118.70      3.39 o 
   1   8   1      191.67      194.85      3.69 o 
   2   8   1       37.07       38.67      2.16 o 
   3   8   1      141.40      140.74      3.58 o 
   4   8   1       12.16       16.59      2.49 o 
   5   8   1       15.09       17.78      3.92 o 
   0   9   1       11.68       14.18      5.12 o 
   1   9   1      361.29      371.97      5.86 o 
   2   9   1       12.65       14.42      2.88 o 
   3   9   1       14.56       11.87      2.76 o 
   4   9   1       13.93       20.29      3.76 o 
   1  10   1      102.47      117.52      4.03 o 
   2  10   1       13.39       12.71      3.92 o 
   1   0   2     6939.44     6841.28      7.98 o 
   2   0   2        4.56        3.00      0.64 o 
   3   0   2      216.66      252.47      1.88 o 
   4   0   2       98.03       96.51      1.58 o 
   5   0   2       21.26       20.98      1.41 o 
   6   0   2      131.59      125.40      2.13 o 
   7   0   2       31.22       32.65      1.70 o 
   8   0   2       38.12       37.63      3.66 o 
   1   1   2     2047.92     2099.88      4.10 o 
   2   1   2      441.62      437.00      1.39 o 
   3   1   2     1396.10     1422.41      3.14 o 
   4   1   2      145.43      138.30      1.26 o 
   5   1   2      503.46      481.68      2.38 o 
   6   1   2       26.66       26.70      1.06 o 
   7   1   2        6.60        6.40      1.00 o 
   8   1   2       56.78       59.31      2.85 o 
   0   2   2     3444.59     3358.85     10.00 o 
   1   2   2      974.57      971.44      2.96 o 
   2   2   2     2911.94     3053.10      5.19 o 
   3   2   2     2252.76     2377.79      5.72 o 
   4   2   2      102.03       94.45      1.18 o 
   5   2   2       47.43       53.68      1.12 o 
   6   2   2       35.39       31.96      1.13 o 
   7   2   2       47.62       47.25      1.39 o 
   8   2   2       12.78       12.81      5.41 o 
   0   3   2       22.01       19.27      0.53 o 
   1   3   2      287.66      273.02      0.89 o 
   2   3   2     1454.19     1516.94      2.69 o 
   3   3   2      260.48      299.15      1.52 o 
   4   3   2       90.14       98.83      1.24 o 
   5   3   2      269.02      257.59      1.99 o 
   6   3   2      161.56      142.79      1.69 o 
   7   3   2       20.04       23.60      1.26 o 
   0   4   2       39.17       43.01      0.60 o 
   1   4   2       95.20       83.83      0.59 o 
   2   4   2       70.66       77.95      0.69 o 
   3   4   2        4.45        9.69      0.61 o 
   4   4   2       75.86       76.55      1.15 o 
   5   4   2       22.14       23.48      1.01 o 
   6   4   2       11.42        8.75      1.00 o 
   7   4   2       15.39       14.53      1.20 o 
   0   5   2      360.92      372.77      3.20 o 
   1   5   2       81.50       77.55      1.31 o 
   2   5   2      248.23      252.95      2.56 o 
   3   5   2      163.34      155.48      3.00 o 
   4   5   2       27.12       20.55      2.22 o 
   5   5   2      139.43      150.46      4.02 o 
   6   5   2       84.68       99.41      3.82 o 
   7   5   2       96.30      108.73      8.60 o 
   0   6   2       33.05       30.23      1.37 o 
   1   6   2      270.82      264.36      2.35 o 
   2   6   2      122.64      115.96      2.45 o 
   3   6   2      175.54      162.70      3.27 o 
   4   6   2        2.90        4.05      2.09 o 
   5   6   2       10.98       14.62      2.51 o 
   6   6   2      171.13      185.44      4.84 o 
   0   7   2      379.79      385.84      3.93 o 
   1   7   2      296.09      295.31      3.30 o 
   2   7   2       58.86       57.19      2.16 o 
   3   7   2      219.48      193.79      3.74 o 
   4   7   2       81.53       76.20      3.28 o 
   5   7   2       14.65       18.19      2.66 o 
   0   8   2        4.78        6.71      2.42 o 
   1   8   2      241.22      237.47      4.00 o 
   2   8   2      100.44       97.76      3.41 o 
   3   8   2      208.18      193.32      4.00 o 
   4   8   2        1.66        2.15      2.47 o 
   5   8   2       22.27       27.07      6.45 o 
   0   9   2      352.58      364.46     11.19 o 
   1   9   2      102.70       99.26      3.56 o 
   2   9   2        4.20        2.38      2.19 o 
   3   9   2       30.67       35.98      2.94 o 
   4   9   2      133.82      154.20      6.28 o 
   1  10   2       28.92       36.53      3.38 o 
   2  10   2       94.91      113.24      7.95 o 
   1   0   3     4994.34     5023.87     15.32 o 
   2   0   3      343.49      344.92      1.55 o 
   3   0   3      414.91      480.18      2.40 o 
   4   0   3        0.65       -0.23      0.92 o 
   5   0   3      777.46      776.51      4.06 o 
   6   0   3      453.20      443.37      3.51 o 
   7   0   3        0.68        0.68      1.39 o 
   8   0   3       15.73       15.10      4.00 o 
   0   1   3      830.14      876.35      4.74 o 
   1   1   3     2551.72     2566.06      4.25 o 
   2   1   3     1700.02     1747.46      3.85 o 
   3   1   3        5.59        8.05      0.55 o 
   4   1   3       58.73       54.81      0.93 o 
   5   1   3      318.86      313.64      1.93 o 
   6   1   3      146.44      144.08      1.58 o 
   7   1   3        9.11        7.05      1.08 o 
   8   1   3       25.42       25.52      2.73 o 
   0   2   3     1688.17     1729.12     10.62 o 
   1   2   3      353.13      345.33      1.06 o 
   2   2   3      106.58      113.25      0.76 o 
   3   2   3      444.22      460.35      1.66 o 
   4   2   3       38.54       37.69      0.87 o 
   5   2   3       47.83       43.69      1.04 o 
   6   2   3      465.24      445.14      2.67 o 
   7   2   3       80.09       80.02      1.62 o 
   8   2   3        8.32        8.45      3.59 o 
   0   3   3       52.10       50.54      0.75 o 
   1   3   3      738.92      761.27      1.93 o 
   2   3   3      743.74      800.12      1.96 o 
   3   3   3     1388.20     1480.02      3.25 o 
   4   3   3      138.58      135.31      1.39 o 
   5   3   3       16.33       17.46      1.00 o 
   6   3   3       54.04       51.94      1.33 o 
   7   3   3       24.20       25.68      1.30 o 
   0   4   3      147.48      143.19      1.09 o 
   1   4   3       82.54       86.95      0.70 o 
   2   4   3      431.19      453.93      1.59 o 
   3   4   3      248.88      259.87      1.52 o 
   4   4   3       32.87       29.32      0.89 o 
   5   4   3       88.62       92.69      1.42 o 
   6   4   3       54.34       51.70      1.36 o 
   7   4   3       25.12       27.53      1.41 o 
   0   5   3       31.40       32.31      1.18 o 
   1   5   3       28.48       25.72      0.99 o 
   2   5   3       40.54       45.18      1.54 o 
   3   5   3      156.10      156.31      3.02 o 
   4   5   3        2.08        0.14      1.76 o 
   5   5   3       69.10       74.70      3.23 o 
   6   5   3       59.72       78.54      3.54 o 
   7   5   3       63.89       71.97      7.48 o 
   0   6   3      104.37      101.66      2.12 o 
   1   6   3      101.61       95.10      1.60 o 
   2   6   3       37.48       36.47      1.65 o 
   3   6   3      112.03      105.15      2.81 o 
   4   6   3       77.67       60.57      2.61 o 
   5   6   3       71.34       80.29      3.45 o 
   6   6   3       48.15       41.40      3.33 o 
   0   7   3       79.01       78.20      2.18 o 
   1   7   3      143.77      142.24      2.56 o 
   2   7   3      302.53      278.99      4.05 o 
   3   7   3      214.62      196.96      3.79 o 
   4   7   3        8.78       10.00      2.10 o 
   5   7   3       35.83       35.54      2.94 o 
   0   8   3        4.73        5.99      1.75 o 
   1   8   3       66.34       66.55      2.57 o 
   2   8   3       41.20       41.80      2.68 o 
   3   8   3       45.67       45.11      2.56 o 
   4   8   3        1.99        2.92      2.28 o 
   5   8   3      125.91      138.08      8.71 o 
   0   9   3        0.02        2.14      4.67 o 
   1   9   3       23.95       23.19      3.03 o 
   2   9   3       23.70       23.60      2.61 o 
   3   9   3       12.61       13.65      2.51 o 
   1  10   3        9.34        7.02      3.72 o 
   2  10   3        0.82        0.78      4.35 o 
   0   0   4     1661.80     1761.82      5.92 o 
   1   0   4      474.91      457.81      2.36 o 
   2   0   4      666.63      655.93      2.19 o 
   3   0   4      106.69      112.76      1.32 o 
   4   0   4       81.31       68.69      1.36 o 
   5   0   4      347.53      335.05      2.81 o 
   6   0   4      188.25      188.73      2.49 o 
   7   0   4       16.42       17.46      1.78 o 
   8   0   4        9.47       10.56      4.08 o 
   0   1   4    17246.65    16243.57     50.02 o 
   1   1   4     2404.46     2420.53      4.01 o 
   2   1   4     1417.35     1446.88      2.35 o 
   3   1   4       55.03       49.55      0.72 o 
   4   1   4      128.48      130.46      1.24 o 
   5   1   4      992.42      942.25      3.15 o 
   6   1   4      157.12      151.97      1.68 o 
   7   1   4       10.74        9.46      1.17 o 
   8   1   4       50.41       56.87      3.64 o 
   0   2   4     1104.93     1068.33      5.47 o 
   1   2   4       59.32       73.09      0.60 o 
   2   2   4      190.50      194.06      0.95 o 
   3   2   4      122.25      151.15      1.05 o 
   4   2   4      163.95      147.97      1.34 o 
   5   2   4      145.96      146.57      1.60 o 
   6   2   4       91.37       90.48      1.54 o 
   7   2   4      256.91      266.34      2.50 o 
   8   2   4      101.94      104.06      4.78 o 
   0   3   4       25.08       28.12      0.56 o 
   1   3   4      561.37      562.98      2.25 o 
   2   3   4      442.08      463.11      1.55 o 
   3   3   4       24.54       25.62      0.65 o 
   4   3   4       55.20       50.80      1.01 o 
   5   3   4      501.97      475.41      2.69 o 
   6   3   4      111.14       98.00      1.58 o 
   7   3   4       56.09       65.87      1.59 o 
   0   4   4      282.45      287.01      1.78 o 
   1   4   4       95.06       90.43      0.76 o 
   2   4   4      442.36      442.59      1.61 o 
   3   4   4      172.51      166.00      1.29 o 
   4   4   4       64.81       57.67      1.08 o 
   5   4   4       62.60       63.37      1.27 o 
   6   4   4       52.72       53.53      1.41 o 
   7   4   4       15.57       14.19      1.27 o 
   0   5   4      189.54      197.54      2.17 o 
   1   5   4       40.68       47.46      1.21 o 
   2   5   4       90.41       86.51      1.68 o 
   3   5   4       82.72       88.86      2.49 o 
   4   5   4        6.46        4.18      1.85 o 
   5   5   4      212.58      194.48      4.40 o 
   6   5   4        8.56       10.95      2.70 o 
   7   5   4       13.42       16.20      5.62 o 
   0   6   4        3.72        5.05      1.26 o 
   1   6   4      167.69      157.80      2.18 o 
   2   6   4      174.41      168.21      2.58 o 
   3   6   4       47.13       44.78      2.24 o 
   4   6   4       16.30       16.69      2.10 o 
   5   6   4       18.89       23.55      2.63 o 
   6   6   4       14.20       21.88      3.26 o 
   0   7   4      740.83      733.03      5.32 o 
   1   7   4      157.06      155.71      2.61 o 
   2   7   4      187.48      180.07      3.16 o 
   3   7   4       32.83       27.53      2.17 o 
   4   7   4        6.70        4.69      2.05 o 
   5   7   4      149.36      157.32      4.43 o 
   0   8   4      159.03      158.37      4.22 o 
   1   8   4       46.04       46.93      2.16 o 
   2   8   4       21.23       22.77      2.47 o 
   3   8   4        2.19        0.62      2.31 o 
   4   8   4       29.46       32.83      2.60 o 
   5   8   4       41.93       45.09      6.86 o 
   0   9   4      426.50      431.74     12.44 o 
   1   9   4       27.16       26.82      2.53 o 
   2   9   4       34.16       39.03      2.86 o 
   3   9   4        0.60        0.80      2.36 o 
   0  10   4       28.42       32.23      5.87 o 
   1  10   4       25.74       23.41      4.24 o 
   2  10   4       19.92       24.55      5.60 o 
   1   0   5     3842.77     3943.80     20.08 o 
   2   0   5       96.44       94.20      0.93 o 
   3   0   5       42.46       49.26      0.99 o 
   4   0   5      231.07      225.96      2.18 o 
   5   0   5      220.50      226.17      2.52 o 
   6   0   5      305.02      292.58      3.10 o 
   7   0   5        1.77        0.07      1.70 o 
   8   0   5        1.20        0.22      3.91 o 
   0   1   5      276.75      285.91      1.68 o 
   1   1   5     2979.19     2958.00      6.15 o 
   2   1   5       65.28       67.35      0.63 o 
   3   1   5      335.28      356.04      1.55 o 
   4   1   5      453.88      458.28      2.13 o 
   5   1   5      164.14      167.39      1.55 o 
   6   1   5       53.25       49.77      1.33 o 
   7   1   5      140.99      142.14      2.04 o 
   8   1   5       71.56       83.94      4.69 o 
   0   2   5       98.00       98.12      0.92 o 
   1   2   5       31.78       37.57      0.53 o 
   2   2   5      426.83      468.94      1.48 o 
   3   2   5     1312.29     1332.61      2.82 o 
   4   2   5       80.58       80.31      1.05 o 
   5   2   5      188.83      173.15      1.77 o 
   6   2   5       75.80       71.42      1.47 o 
   7   2   5      212.88      233.81      2.41 o 
   8   2   5       14.81       16.70      5.98 o 
   0   3   5      221.01      228.05      1.16 o 
   1   3   5      237.25      236.98      1.21 o 
   2   3   5      184.40      188.87      1.14 o 
   3   3   5      157.74      172.85      1.21 o 
   4   3   5      260.78      254.85      1.82 o 
   5   3   5      117.55      124.35      1.63 o 
   6   3   5       65.49       63.59      1.44 o 
   7   3   5      105.63      111.73      1.86 o 
   0   4   5       14.84       14.65      0.69 o 
   1   4   5      107.61      110.67      0.90 o 
   2   4   5        2.66        6.77      0.46 o 
   3   4   5      267.94      265.07      1.59 o 
   4   4   5      225.79      220.35      1.79 o 
   5   4   5      146.84      151.76      1.75 o 
   6   4   5       38.84       46.12      1.37 o 
   7   4   5       40.97       42.29      1.50 o 
   0   5   5       81.30       84.67      1.69 o 
   1   5   5       32.29       27.44      1.08 o 
   2   5   5      368.82      377.76      3.03 o 
   3   5   5      136.54      132.58      2.67 o 
   4   5   5      155.09      164.42      3.40 o 
   5   5   5       40.95       30.51      2.56 o 
   6   5   5        3.02        3.03      2.45 o 
   7   5   5       63.99       75.13      7.54 o 
   0   6   5      174.85      167.75      2.87 o 
   1   6   5       49.40       48.78      1.53 o 
   2   6   5        2.73        2.58      1.33 o 
   3   6   5      572.02      538.71      4.98 o 
   4   6   5       22.48       21.55      2.18 o 
   5   6   5       23.36       29.72      2.69 o 
   6   6   5       91.52      100.70      3.97 o 
   0   7   5       51.98       52.66      2.44 o 
   1   7   5      161.34      160.92      2.65 o 
   2   7   5       13.26       14.14      1.98 o 
   3   7   5      158.73      146.67      3.39 o 
   4   7   5       47.10       43.83      2.56 o 
   5   7   5       18.45       21.03      2.88 o 
   0   8   5       13.53       13.20      3.09 o 
   1   8   5       13.66       13.46      1.82 o 
   2   8   5      108.95      108.85      3.55 o 
   3   8   5        1.53        1.14      2.21 o 
   4   8   5        4.44        2.72      2.09 o 
   5   8   5       77.32       92.09      7.67 o 
   0   9   5      224.31      249.80     10.09 o 
   1   9   5      168.51      173.46      5.10 o 
   2   9   5       44.07       42.56      2.91 o 
   3   9   5       35.16       34.41      3.01 o 
   0  10   5       84.64       93.07      7.40 o 
   1  10   5       73.66       70.39      6.97 o 
   2  10   5       49.56       67.47      6.67 o 
   0   0   6      224.51      220.34      2.02 o 
   1   0   6     3013.95     2978.07     10.30 o 
   2   0   6       36.84       39.79      0.74 o 
   3   0   6      302.88      305.42      1.78 o 
   4   0   6      169.68      173.48      1.98 o 
   5   0   6      951.53      920.62      4.65 o 
   6   0   6       80.42       78.57      2.16 o 
   7   0   6      139.17      136.89      3.01 o 
   0   1   6       10.98       16.06      0.78 o 
   1   1   6     3124.11     3100.73      3.59 o 
   2   1   6      812.61      858.30      2.02 o 
   3   1   6      199.99      246.62      1.31 o 
   4   1   6       58.24       52.29      0.99 o 
   5   1   6       36.15       34.29      1.09 o 
   6   1   6       14.45       15.87      1.11 o 
   7   1   6      135.94      139.37      2.06 o 
   0   2   6     4403.11     4382.42      9.43 o 
   1   2   6      248.39      271.21      1.11 o 
   2   2   6        1.86        1.06      0.41 o 
   3   2   6      410.38      414.46      1.63 o 
   4   2   6       98.97       98.99      1.23 o 
   5   2   6      325.54      311.19      2.33 o 
   6   2   6      372.42      361.92      2.61 o 
   7   2   6       28.01       31.37      1.39 o 
   0   3   6      379.50      383.95      1.47 o 
   1   3   6      318.01      345.72      1.28 o 
   2   3   6      310.64      323.23      1.48 o 
   3   3   6      355.67      366.96      1.70 o 
   4   3   6      396.81      392.63      2.14 o 
   5   3   6       45.41       44.13      1.24 o 
   6   3   6       16.63       18.95      1.22 o 
   7   3   6       40.65       42.61      1.49 o 
   0   4   6      113.05      107.41      1.29 o 
   1   4   6      250.47      253.34      1.35 o 
   2   4   6      475.99      466.88      1.81 o 
   3   4   6       18.74       18.82      0.77 o 
   4   4   6       25.31       24.85      0.95 o 
   5   4   6      137.38      140.85      1.78 o 
   6   4   6       34.19       25.69      1.32 o 
   7   4   6       28.77       28.68      1.57 o 
   0   5   6       74.92       75.77      1.95 o 
   1   5   6       86.30       85.10      1.61 o 
   2   5   6       36.59       36.00      1.37 o 
   3   5   6      760.76      724.33      4.84 o 
   4   5   6      786.90      779.69      6.55 o 
   5   5   6       21.98       22.21      2.24 o 
   6   5   6       52.26       44.56      3.07 o 
   0   6   6      261.80      251.06      3.40 o 
   1   6   6       48.22       45.24      1.69 o 
   2   6   6      230.09      232.28      2.98 o 
   3   6   6       27.67       24.25      1.87 o 
   4   6   6       57.95       50.32      2.50 o 
   5   6   6       63.48       70.70      2.99 o 
   6   6   6      134.09      145.23      4.42 o 
   0   7   6      603.03      594.33      7.10 o 
   1   7   6       73.96       73.70      2.08 o 
   2   7   6       26.36       24.24      1.88 o 
   3   7   6      155.20      135.39      3.29 o 
   4   7   6       47.09       55.00      2.70 o 
   5   7   6       53.37       61.18      3.33 o 
   0   8   6      115.67      115.86      4.91 o 
   1   8   6      111.70      115.40      2.82 o 
   2   8   6       77.38       79.24      2.92 o 
   3   8   6       54.09       56.20      3.08 o 
   4   8   6        0.19        1.30      2.47 o 
   5   8   6      150.36      164.07      8.95 o 
   0   9   6       49.69       53.78      4.28 o 
   1   9   6       68.67       76.13      3.45 o 
   2   9   6       82.67       81.13      3.46 o 
   3   9   6        0.20        2.25      2.31 o 
   0  10   6       26.25       30.40      6.12 o 
   1  10   6        4.65        5.82      5.31 o 
   2  10   6        5.98        8.16      4.72 o 
   1   0   7       29.42       28.67      0.93 o 
   2   0   7        4.14        6.87      0.53 o 
   3   0   7       28.31       24.26      0.78 o 
   4   0   7      591.45      576.63      3.33 o 
   5   0   7      181.18      183.00      2.35 o 
   6   0   7       57.23       64.12      2.04 o 
   7   0   7       56.96       60.12      2.37 o 
   0   1   7     2545.52     2557.70     13.32 o 
   1   1   7     2098.56     2050.37      4.15 o 
   2   1   7      120.69      123.20      0.81 o 
   3   1   7       82.17       87.71      0.87 o 
   4   1   7       14.70       18.19      0.78 o 
   5   1   7      120.37      112.75      1.52 o 
   6   1   7      251.03      256.54      2.35 o 
   7   1   7      126.11      128.79      2.05 o 
   0   2   7      643.73      615.99      2.49 o 
   1   2   7       79.82       70.61      0.70 o 
   2   2   7      978.10     1030.58      2.49 o 
   3   2   7      353.03      375.72      1.77 o 
   4   2   7      247.84      243.54      1.63 o 
   5   2   7       27.70       25.47      1.13 o 
   6   2   7      147.59      146.24      1.85 o 
   7   2   7       35.52       41.79      1.50 o 
   0   3   7     2085.42     2218.96      4.49 o 
   1   3   7     1434.79     1478.66      2.68 o 
   2   3   7      252.93      257.49      1.38 o 
   3   3   7        2.31        3.11      0.60 o 
   4   3   7       25.84       22.57      0.90 o 
   5   3   7      882.92      842.18      3.81 o 
   6   3   7       99.62       96.34      1.70 o 
   7   3   7       22.45       22.25      1.32 o 
   0   4   7      333.54      311.51      2.13 o 
   1   4   7      614.31      652.25      2.19 o 
   2   4   7      626.57      600.56      2.09 o 
   3   4   7     1506.95     1434.72      3.98 o 
   4   4   7      482.33      478.16      2.58 o 
   5   4   7       10.29       12.96      1.03 o 
   6   4   7        1.44        0.11      1.12 o 
   7   4   7       44.42       49.49      1.71 o 
   0   5   7      434.26      426.30      4.29 o 
   1   5   7      267.60      265.25      2.53 o 
   2   5   7       10.08        9.36      1.18 o 
   3   5   7       14.97       15.20      1.58 o 
   4   5   7      109.19      100.59      2.66 o 
   5   5   7       92.63      107.74      3.21 o 
   6   5   7       24.73       23.17      2.85 o 
   0   6   7       54.67       57.09      2.28 o 
   1   6   7       87.79       83.41      2.02 o 
   2   6   7      177.54      174.49      2.68 o 
   3   6   7       62.38       56.85      2.21 o 
   4   6   7       25.24       25.79      2.21 o 
   5   6   7       46.19       40.12      2.68 o 
   6   6   7      150.77      157.92      4.62 o 
   0   7   7      760.81      759.89      9.91 o 
   1   7   7      305.59      303.45      3.50 o 
   2   7   7       70.37       66.68      2.33 o 
   3   7   7       31.50       29.69      2.32 o 
   4   7   7       18.90       15.74      2.22 o 
   5   7   7       91.82       88.32      3.35 o 
   0   8   7      117.58      118.44      4.93 o 
   1   8   7       91.08       90.51      2.97 o 
   2   8   7      118.48      114.59      3.31 o 
   3   8   7       12.35       11.51      2.41 o 
   4   8   7        0.61       -0.94      2.47 o 
   5   8   7       22.69       15.87      5.29 o 
   0   9   7       52.50       52.29      4.34 o 
   1   9   7       14.91       13.41      2.20 o 
   2   9   7       46.25       52.28      3.74 o 
   3   9   7       10.82       12.30      2.73 o 
   0  10   7        1.38        2.70      5.55 o 
   0   0   8        6.23        8.93      1.16 o 
   1   0   8     1459.51     1463.75      4.32 o 
   2   0   8       25.92       33.54      0.77 o 
   3   0   8     1056.67     1107.22      4.56 o 
   4   0   8       20.34       19.18      1.17 o 
   5   0   8       22.77       25.86      1.57 o 
   6   0   8      414.16      405.75      4.18 o 
   7   0   8       87.44       87.52      2.64 o 
   0   1   8        2.82        5.16      1.05 o 
   1   1   8     1807.38     1823.65      2.84 o 
   2   1   8       84.21       83.24      0.67 o 
   3   1   8      174.34      171.38      1.14 o 
   4   1   8       85.87       87.50      1.21 o 
   5   1   8      128.80      122.51      1.60 o 
   6   1   8       75.47       73.13      1.58 o 
   7   1   8       23.90       23.49      1.44 o 
   0   2   8     4024.87     4086.60      9.90 o 
   1   2   8     1490.52     1523.69      2.83 o 
   2   2   8      293.92      313.05      1.37 o 
   3   2   8      240.07      235.93      1.47 o 
   4   2   8      102.72       99.68      1.21 o 
   5   2   8      340.79      329.58      2.50 o 
   6   2   8       88.62       87.74      1.59 o 
   7   2   8       67.04       77.61      1.79 o 
   0   3   8     2065.39     2202.78      4.42 o 
   1   3   8     1051.84     1063.21      2.54 o 
   2   3   8       44.26       44.61      0.73 o 
   3   3   8       90.06       91.97      1.06 o 
   4   3   8       45.46       44.78      1.07 o 
   5   3   8      263.14      256.06      2.27 o 
   6   3   8      117.03      118.49      1.87 o 
   7   3   8       70.48       73.05      1.76 o 
   0   4   8      251.96      276.50      2.45 o 
   1   4   8      605.60      592.30      2.10 o 
   2   4   8      300.02      282.70      1.53 o 
   3   4   8      315.17      300.76      1.79 o 
   4   4   8       12.84       12.43      0.93 o 
   5   4   8       15.65       15.61      1.07 o 
   6   4   8       25.54       21.46      1.28 o 
   7   4   8        6.81        8.86      1.43 o 
   0   5   8        8.85       10.37      1.48 o 
   1   5   8      132.68      138.47      2.19 o 
   2   5   8      299.19      279.27      2.80 o 
   3   5   8     1158.82     1132.25      6.09 o 
   4   5   8       94.69       89.52      2.56 o 
   5   5   8        2.71        3.66      2.00 o 
   6   5   8       16.97       18.11      2.58 o 
   0   6   8       25.34       22.56      2.39 o 
   1   6   8      532.21      528.08      4.19 o 
   2   6   8       82.74       81.96      2.32 o 
   3   6   8      192.00      192.11      3.28 o 
   4   6   8       10.53       15.96      1.97 o 
   5   6   8      176.33      164.97      3.92 o 
   6   6   8       14.32       21.23      2.88 o 
   0   7   8      155.09      155.60      5.18 o 
   1   7   8      266.47      252.29      3.63 o 
   2   7   8       82.51       74.69      2.42 o 
   3   7   8        1.36        1.08      2.00 o 
   4   7   8       19.94       19.69      2.22 o 
   5   7   8       71.83       82.92      3.71 o 
   0   8   8       37.35       39.81      5.25 o 
   1   8   8       20.28       20.93      2.20 o 
   2   8   8       95.22       98.83      3.66 o 
   3   8   8        4.64        1.20      1.94 o 
   4   8   8       15.92       16.47      2.59 o 
   0   9   8       38.62       40.17      4.02 o 
   1   9   8       34.04       36.50      2.82 o 
   2   9   8       13.22       11.33      2.59 o 
   3   9   8       33.43       37.53      6.61 o 
   0  10   8       20.54       22.25      5.76 o 
   1  10   8       43.84       52.84      7.11 o 
   1   0   9      372.02      367.62      1.99 o 
   2   0   9      319.65      309.74      1.86 o 
   3   0   9        2.61        6.03      0.77 o 
   4   0   9        6.13        5.94      1.26 o 
   5   0   9        9.73       13.47      1.51 o 
   6   0   9        3.29        5.15      1.77 o 
   7   0   9       60.82       58.76      2.60 o 
   0   1   9        2.09        5.21      0.84 o 
   1   1   9      284.98      271.06      1.21 o 
   2   1   9     1130.58     1130.84      2.38 o 
   3   1   9      171.63      177.57      1.24 o 
   4   1   9       27.67       27.94      0.93 o 
   5   1   9       48.48       43.25      1.36 o 
   6   1   9      181.42      187.47      2.19 o 
   7   1   9       10.71        9.61      1.33 o 
   0   2   9       30.16       44.97      1.23 o 
   1   2   9     2904.09     3018.78      4.98 o 
   2   2   9      206.95      198.99      1.17 o 
   3   2   9      210.43      213.75      1.41 o 
   4   2   9       86.76       91.71      1.20 o 
   5   2   9       18.50       15.94      1.11 o 
   6   2   9       57.20       55.47      1.52 o 
   7   2   9       87.16       95.74      1.99 o 
   0   3   9      424.98      435.68      2.57 o 
   1   3   9      452.70      454.81      1.66 o 
   2   3   9      230.75      221.24      1.34 o 
   3   3   9       45.21       47.70      0.90 o 
   4   3   9       39.11       33.32      0.98 o 
   5   3   9       16.00       14.32      1.15 o 
   6   3   9       12.89       15.06      1.27 o 
   7   3   9       52.34       62.26      1.78 o 
   0   4   9      753.81      748.19      4.00 o 
   1   4   9      159.99      155.06      1.20 o 
   2   4   9      567.17      549.29      2.30 o 
   3   4   9      260.25      247.45      1.63 o 
   4   4   9      715.59      697.00      3.05 o 
   5   4   9      161.16      152.10      1.88 o 
   6   4   9       75.94       74.17      1.84 o 
   7   4   9       25.68       32.99      2.11 o 
   0   5   9      122.82      116.75      3.31 o 
   1   5   9      214.57      213.90      2.65 o 
   2   5   9     1896.25     1842.74      6.74 o 
   3   5   9      326.25      307.95      3.43 o 
   4   5   9      206.32      203.77      3.42 o 
   5   5   9        6.33        6.81      2.02 o 
   6   5   9        2.26        1.41      2.36 o 
   0   6   9       25.74       20.01      2.96 o 
   1   6   9      676.36      631.58      4.61 o 
   2   6   9      189.40      190.14      2.83 o 
   3   6   9       19.53       19.78      1.81 o 
   4   6   9        3.90        3.42      1.78 o 
   5   6   9       37.28       42.45      2.67 o 
   6   6   9       31.59       33.58      3.47 o 
   0   7   9       13.37       15.48      3.17 o 
   1   7   9        5.21        3.79      1.61 o 
   2   7   9        7.74        8.10      1.66 o 
   3   7   9        1.24        1.21      1.93 o 
   4   7   9       40.10       40.79      2.94 o 
   5   7   9      103.85      119.29      3.68 o 
   0   8   9       23.89       25.55      3.73 o 
   1   8   9       46.47       46.98      2.61 o 
   2   8   9       13.93       14.39      2.62 o 
   3   8   9       28.59       27.98      2.38 o 
   4   8   9       13.69       17.56      2.71 o 
   0   9   9       23.46       32.40      4.10 o 
   1   9   9        9.00       10.66      2.48 o 
   2   9   9       63.92       60.56      3.39 o 
   3   9   9      105.45      123.00      8.66 o 
   0  10   9        0.94        5.14      5.44 o 
   0   0  10       54.70       65.14      3.42 o 
   1   0  10        8.05       10.00      0.66 o 
   2   0  10        0.00        0.35      0.55 o 
   3   0  10      185.68      204.14      1.89 o 
   4   0  10        7.10        7.80      1.19 o 
   5   0  10       11.89        8.06      1.57 o 
   6   0  10      367.85      357.06      4.36 o 
   7   0  10       14.89       21.86      2.21 o 
   0   1  10     1713.98     1780.67      5.16 o 
   1   1  10      192.22      189.12      1.07 o 
   2   1  10       69.59       70.43      0.76 o 
   3   1  10       89.39       92.79      1.06 o 
   4   1  10      185.05      184.84      1.71 o 
   5   1  10       85.61       84.07      1.54 o 
   6   1  10        6.33        7.20      1.31 o 
   7   1  10      127.54      125.47      2.26 o 
   0   2  10       65.12       65.83      1.60 o 
   1   2  10      614.21      657.51      1.94 o 
   2   2  10     1106.64     1118.91      2.68 o 
   3   2  10      122.87      113.21      1.13 o 
   4   2  10      203.94      201.55      1.62 o 
   5   2  10       16.18       16.15      1.11 o 
   6   2  10       10.57       13.00      1.31 o 
   7   2  10        4.48        4.33      1.34 o 
   0   3  10      494.95      488.58      2.71 o 
   1   3  10      213.06      256.64      1.38 o 
   2   3  10      389.15      401.59      1.80 o 
   3   3  10      225.16      220.49      1.54 o 
   4   3  10       56.88       55.12      1.11 o 
   5   3  10       69.65       67.69      1.44 o 
   6   3  10       46.85       48.10      1.59 o 
   7   3  10       11.62       14.51      1.42 o 
   0   4  10       24.82       26.66      1.47 o 
   1   4  10       38.87       39.88      0.87 o 
   2   4  10      139.76      135.71      1.36 o 
   3   4  10     2140.65     2084.31      4.44 o 
   4   4  10      831.07      798.28      3.29 o 
   5   4  10        8.16        4.75      1.10 o 
   6   4  10        2.78        2.08      1.25 o 
   7   4  10       51.73       50.97      6.94 o 
   0   5  10       63.49       58.07      3.36 o 
   1   5  10       26.87       25.57      1.44 o 
   2   5  10      113.70      118.70      2.31 o 
   3   5  10      188.44      180.83      2.81 o 
   4   5  10      140.87      134.12      2.92 o 
   5   5  10       21.98       21.76      2.24 o 
   6   5  10        5.63        5.53      2.50 o 
   0   6  10      166.66      162.19      5.03 o 
   1   6  10      157.35      151.09      2.89 o 
   2   6  10      188.99      187.25      2.87 o 
   3   6  10      180.15      172.83      3.20 o 
   4   6  10       99.30       99.01      2.83 o 
   5   6  10        4.48        4.35      2.25 o 
   6   6  10       26.02       23.61      3.40 o 
   0   7  10      527.58      489.60      8.50 o 
   1   7  10        9.43        6.23      1.69 o 
   2   7  10       12.20       10.39      1.97 o 
   3   7  10       23.07       21.36      2.21 o 
   4   7  10       99.66      108.58      3.44 o 
   5   7  10       72.88       72.63      3.21 o 
   0   8  10       10.36       11.30      3.50 o 
   1   8  10        4.69        2.93      1.79 o 
   2   8  10       56.67       54.25      2.79 o 
   3   8  10       39.26       36.15      3.04 o 
   4   8  10      107.73      129.72      4.35 o 
   0   9  10        4.10        3.16      3.36 o 
   1   9  10        9.75       13.13      2.56 o 
   2   9  10       23.07       21.69      2.96 o 
   1   0  11      230.55      243.72      1.74 o 
   2   0  11      104.07       97.19      1.21 o 
   3   0  11       21.89       17.31      1.04 o 
   4   0  11       12.23       13.87      1.30 o 
   5   0  11        1.44        0.45      1.58 o 
   6   0  11      112.23      100.00      2.73 o 
   7   0  11        0.32       -0.32      2.05 o 
   0   1  11      333.89      382.64      3.44 o 
   1   1  11      297.67      314.04      1.50 o 
   2   1  11      548.25      549.85      1.83 o 
   3   1  11       67.92       70.83      1.00 o 
   4   1  11      121.67      115.38      1.49 o 
   5   1  11      111.70      106.56      1.73 o 
   6   1  11      130.06      132.10      2.13 o 
   7   1  11       90.87       96.83      2.11 o 
   0   2  11     4164.00     4358.87      7.77 o 
   1   2  11      135.89      147.42      1.05 o 
   2   2  11      190.58      179.14      1.28 o 
   3   2  11       23.51       22.65      0.77 o 
   4   2  11      130.81      127.09      1.44 o 
   5   2  11      126.57      125.17      1.85 o 
   6   2  11       49.19       48.61      1.57 o 
   7   2  11        9.05        9.14      1.44 o 
   0   3  11      658.48      683.80      3.83 o 
   1   3  11      446.76      474.59      1.88 o 
   2   3  11      404.50      378.28      1.81 o 
   3   3  11      129.24      126.14      1.29 o 
   4   3  11       15.85       19.52      0.94 o 
   5   3  11       54.56       51.08      1.38 o 
   6   3  11       31.05       31.38      1.47 o 
   7   3  11       18.80       20.37      1.83 o 
   0   4  11        6.53        4.41      1.30 o 
   1   4  11       97.31       94.32      1.25 o 
   2   4  11      251.10      234.17      1.68 o 
   3   4  11      353.99      340.42      2.17 o 
   4   4  11       44.19       43.31      1.22 o 
   5   4  11      211.37      196.46      2.29 o 
   6   4  11        8.37        6.33      1.27 o 
   7   4  11       82.27      103.75      8.15 o 
   0   5  11      117.07      116.84      4.21 o 
   1   5  11       38.08       33.89      1.84 o 
   2   5  11      435.89      432.58      3.85 o 
   3   5  11       74.34       70.42      2.08 o 
   4   5  11       38.66       35.88      2.12 o 
   5   5  11      143.94      144.67      3.27 o 
   6   5  11       21.39       22.61      2.72 o 
   0   6  11      378.11      348.03      9.50 o 
   1   6  11      106.55      106.19      2.63 o 
   2   6  11      146.28      132.71      2.58 o 
   3   6  11        4.34        3.00      1.65 o 
   4   6  11      105.03      101.29      2.83 o 
   5   6  11      105.59      120.17      3.54 o 
   6   6  11        1.13       -1.23      3.77 o 
   0   7  11       10.76        9.28      3.10 o 
   1   7  11      171.10      156.44      3.15 o 
   2   7  11       69.11       59.63      2.61 o 
   3   7  11       41.59       44.43      2.55 o 
   4   7  11       31.15       36.94      2.69 o 
   5   7  11       27.62       35.19      3.51 o 
   0   8  11      106.65       98.65      4.98 o 
   1   8  11       37.38       33.06      2.42 o 
   2   8  11       15.58       16.57      2.22 o 
   3   8  11       12.37       17.74      2.92 o 
   4   8  11       26.93       34.20      3.50 o 
   0   9  11        1.26        1.16      3.22 o 
   1   9  11       79.24       82.66      4.26 o 
   2   9  11       25.60       26.09      3.07 o 
   0   0  12      115.64      116.58      2.21 o 
   1   0  12        5.47        6.13      0.78 o 
   2   0  12      270.47      286.80      2.14 o 
   3   0  12       60.22       60.45      1.43 o 
   4   0  12        0.45        1.34      1.36 o 
   5   0  12       23.60       24.13      1.77 o 
   6   0  12        3.54        1.96      1.77 o 
   7   0  12       21.10       24.58      2.35 o 
   0   1  12      545.81      567.24      3.29 o 
   1   1  12       68.60       65.68      0.84 o 
   2   1  12      172.74      181.25      1.22 o 
   3   1  12      241.85      248.66      1.64 o 
   4   1  12      268.90      271.15      2.10 o 
   5   1  12      165.38      152.15      1.97 o 
   6   1  12       59.08       58.88      1.73 o 
   7   1  12       34.80       37.19      2.15 o 
   0   2  12     2038.54     2152.31      9.40 o 
   1   2  12     2063.19     2141.63      4.88 o 
   2   2  12      219.10      210.03      1.41 o 
   3   2  12      147.47      140.71      1.34 o 
   4   2  12      145.12      125.92      1.47 o 
   5   2  12      177.50      157.54      2.04 o 
   6   2  12       28.18       26.19      1.44 o 
   7   2  12       17.29       16.21      2.11 o 
   0   3  12     1262.04     1300.45      5.46 o 
   1   3  12      444.93      447.90      1.86 o 
   2   3  12      251.18      251.56      1.56 o 
   3   3  12       23.90       20.17      0.85 o 
   4   3  12      542.17      527.19      2.59 o 
   5   3  12       27.71       26.01      1.33 o 
   6   3  12       24.98       21.44      1.41 o 
   7   3  12       12.96       14.16      3.26 o 
   0   4  12       67.05       70.16      2.14 o 
   1   4  12      210.61      218.97      1.90 o 
   2   4  12       61.20       60.22      1.08 o 
   3   4  12      299.62      290.62      2.14 o 
   4   4  12       47.85       42.61      1.23 o 
   5   4  12       79.60       81.74      1.68 o 
   6   4  12       46.72       46.67      1.83 o 
   0   5  12       24.99       27.75      3.05 o 
   1   5  12      646.95      635.02      5.02 o 
   2   5  12      896.54      863.39      5.35 o 
   3   5  12       43.61       37.15      1.64 o 
   4   5  12       24.54       24.45      1.64 o 
   5   5  12       32.67       32.30      2.16 o 
   6   5  12       28.52       34.55      3.13 o 
   0   6  12      786.82      751.15      9.95 o 
   1   6  12      182.50      169.24      3.10 o 
   2   6  12      202.74      193.78      3.30 o 
   3   6  12       91.08       85.85      2.57 o 
   4   6  12      141.94      146.67      3.61 o 
   5   6  12        0.53        1.77      1.88 o 
   6   6  12       35.56       41.36      4.85 o 
   0   7  12      152.13      150.40      5.41 o 
   1   7  12      103.28      100.98      3.04 o 
   2   7  12       21.42       20.77      2.22 o 
   3   7  12       52.72       45.25      3.00 o 
   4   7  12       69.59       73.74      3.15 o 
   5   7  12      110.59      128.39      4.88 o 
   0   8  12       33.44       33.00      3.99 o 
   1   8  12       64.94       62.80      2.85 o 
   2   8  12       16.58       15.68      2.32 o 
   3   8  12       10.48        9.34      2.82 o 
   0   9  12        8.84        9.28      3.65 o 
   1   9  12       16.44       19.12      3.13 o 
   2   9  12       27.92       25.40      4.59 o 
   1   0  13       19.06       19.19      0.96 o 
   2   0  13       36.63       39.05      1.09 o 
   3   0  13        0.37        1.18      1.08 o 
   4   0  13        4.64        3.54      1.38 o 
   5   0  13       52.95       56.94      2.15 o 
   6   0  13       20.77       19.66      2.01 o 
   7   0  13       35.99       44.10      5.07 o 
   0   1  13      166.13      166.22      2.03 o 
   1   1  13      131.94      143.08      1.15 o 
   2   1  13       23.95       23.83      0.72 o 
   3   1  13       31.87       31.05      0.94 o 
   4   1  13        9.23       10.49      0.98 o 
   5   1  13       11.38        9.46      1.20 o 
   6   1  13      143.13      146.39      2.25 o 
   7   1  13       14.92       18.29      3.18 o 
   0   2  13      107.94      114.49      1.93 o 
   1   2  13      462.81      490.14      2.04 o 
   2   2  13      232.83      232.73      1.56 o 
   3   2  13       28.22       24.65      0.87 o 
   4   2  13      569.99      544.84      2.74 o 
   5   2  13       62.56       62.75      1.51 o 
   6   2  13        6.67        5.90      1.34 o 
   7   2  13        6.70        8.00      3.11 o 
   0   3  13      167.48      174.03      2.28 o 
   1   3  13      446.23      444.10      1.93 o 
   2   3  13      475.12      461.09      2.10 o 
   3   3  13      328.33      310.53      1.92 o 
   4   3  13      472.94      464.02      2.49 o 
   5   3  13      130.65      121.46      1.82 o 
   6   3  13       56.04       62.97      1.78 o 
   0   4  13       73.16       76.97      2.33 o 
   1   4  13      263.47      249.18      2.08 o 
   2   4  13     1234.01     1183.07      3.87 o 
   3   4  13      276.69      262.26      2.09 o 
   4   4  13       12.14       10.43      1.10 o 
   5   4  13       26.96       23.39      1.34 o 
   6   4  13       14.72       17.22      1.58 o 
   0   5  13       63.75       60.87      3.57 o 
   1   5  13      186.65      176.96      2.69 o 
   2   5  13       26.15       27.57      1.44 o 
   3   5  13       37.73       37.45      1.59 o 
   4   5  13        7.72        5.71      1.37 o 
   5   5  13       16.49       17.00      1.68 o 
   6   5  13       45.60       43.63      3.62 o 
   0   6  13      264.27      261.51      6.37 o 
   1   6  13      106.53      105.75      2.94 o 
   2   6  13      391.68      374.08      4.39 o 
   3   6  13       73.48       73.46      2.89 o 
   4   6  13      149.52      147.82      3.63 o 
   5   6  13       17.50       19.65      2.24 o 
   0   7  13       40.62       39.82      3.83 o 
   1   7  13      248.59      227.90      4.14 o 
   2   7  13        4.50        5.11      2.03 o 
   3   7  13        0.77        0.77      2.16 o 
   4   7  13        9.98       11.62      2.25 o 
   5   7  13      172.73      198.97      5.80 o 
   0   8  13       59.05       51.72      4.36 o 
   1   8  13       25.56       33.16      2.72 o 
   2   8  13       11.65       12.48      2.38 o 
   3   8  13        2.69        4.30      2.54 o 
   0   9  13        5.50       10.42      3.88 o 
   1   9  13       24.84       30.12      3.49 o 
   0   0  14      872.50      855.85      5.70 o 
   1   0  14        0.64        2.09      0.93 o 
   2   0  14      324.14      323.93      2.45 o 
   3   0  14       23.08       24.97      1.53 o 
   4   0  14        9.53        7.11      1.48 o 
   5   0  14       44.11       41.68      2.01 o 
   6   0  14      422.03      423.05      4.87 o 
   7   0  14      193.18      187.61      7.32 o 
   0   1  14      186.35      189.55      2.22 o 
   1   1  14       94.02      101.19      1.07 o 
   2   1  14      251.64      248.09      1.66 o 
   3   1  14       30.94       32.03      1.03 o 
   4   1  14      198.75      201.40      1.94 o 
   5   1  14      165.47      159.37      2.09 o 
   6   1  14      162.33      152.80      2.33 o 
   7   1  14       45.49       39.62      3.58 o 
   0   2  14       38.35       42.07      1.38 o 
   1   2  14      177.12      174.51      1.35 o 
   2   2  14      257.96      243.48      1.64 o 
   3   2  14      167.50      167.16      1.55 o 
   4   2  14       85.69       84.65      1.38 o 
   5   2  14      204.82      195.12      2.20 o 
   6   2  14       35.32       32.63      1.64 o 
   0   3  14        0.00        0.71      1.10 o 
   1   3  14       50.68       54.58      0.98 o 
   2   3  14      357.71      351.92      1.91 o 
   3   3  14      617.46      597.97      2.63 o 
   4   3  14      218.53      212.13      1.88 o 
   5   3  14      144.34      143.00      1.97 o 
   6   3  14       32.86       36.00      1.59 o 
   0   4  14        0.29        0.26      1.49 o 
   1   4  14      181.70      182.56      2.11 o 
   2   4  14      153.88      139.52      1.71 o 
   3   4  14       76.00       74.98      1.33 o 
   4   4  14      185.61      173.26      1.95 o 
   5   4  14       94.60       94.00      1.96 o 
   6   4  14      246.92      248.32      3.27 o 
   0   5  14       35.54       38.26      2.48 o 
   1   5  14       45.30       52.05      1.67 o 
   2   5  14      909.53      876.05      4.86 o 
   3   5  14     1096.50     1081.30      5.25 o 
   4   5  14       43.01       41.30      1.65 o 
   5   5  14       10.12       11.33      1.84 o 
   6   5  14        6.94        6.50      3.03 o 
   0   6  14        0.38        3.06      2.95 o 
   1   6  14       36.48       34.32      2.26 o 
   2   6  14        9.33       13.23      1.86 o 
   3   6  14        9.21        7.87      2.09 o 
   4   6  14       61.97       63.00      2.92 o 
   5   6  14       95.22      119.10      3.57 o 
   0   7  14       65.92       60.46      4.27 o 
   1   7  14       26.10       21.98      2.27 o 
   2   7  14        3.04        2.31      1.79 o 
   3   7  14      281.10      292.38      4.92 o 
   4   7  14       64.58       69.81      3.55 o 
   5   7  14       90.33      101.53      7.65 o 
   0   8  14       22.83       18.83      3.77 o 
   1   8  14        1.88        1.41      2.20 o 
   2   8  14        8.26        7.69      2.18 o 
   3   8  14        1.65        3.89      2.66 o 
   0   9  14       28.46       34.62      4.30 o 
   1   9  14       14.80       15.81      4.28 o 
   2   9  14        3.80        0.45      4.63 o 
   1   0  15      610.46      588.92      3.20 o 
   2   0  15      241.55      232.70      2.42 o 
   3   0  15        2.00        1.73      1.43 o 
   4   0  15       35.88       34.07      1.69 o 
   5   0  15       44.95       44.37      1.97 o 
   6   0  15      191.16      187.42      3.29 o 
   0   1  15       20.52       19.58      1.24 o 
   1   1  15      151.92      153.22      1.31 o 
   2   1  15      255.99      265.51      1.77 o 
   3   1  15       81.45       75.87      1.27 o 
   4   1  15       25.36       26.14      1.19 o 
   5   1  15       10.73       10.18      1.20 o 
   6   1  15      159.32      154.29      2.34 o 
   0   2  15       95.44      103.14      1.88 o 
   1   2  15      282.80      293.02      1.81 o 
   2   2  15       38.56       39.51      0.96 o 
   3   2  15       54.79       53.92      1.12 o 
   4   2  15      174.85      167.38      1.75 o 
   5   2  15      222.64      219.84      2.44 o 
   6   2  15       79.81       82.60      2.08 o 
   0   3  15      225.40      220.56      2.75 o 
   1   3  15       53.93       56.28      1.03 o 
   2   3  15      261.37      253.35      1.72 o 
   3   3  15       11.86       10.81      0.86 o 
   4   3  15      287.85      281.47      2.23 o 
   5   3  15      141.71      136.66      1.97 o 
   6   3  15       63.50       63.75      1.85 o 
   0   4  15       27.05       25.05      1.89 o 
   1   4  15       49.97       43.76      1.41 o 
   2   4  15      175.69      171.73      2.00 o 
   3   4  15      171.58      167.31      1.91 o 
   4   4  15       52.85       53.56      1.36 o 
   5   4  15       54.61       49.53      1.70 o 
   6   4  15       54.61       50.77      2.22 o 
   0   5  15       56.19       54.37      2.30 o 
   1   5  15      180.04      162.04      2.14 o 
   2   5  15      246.37      243.94      2.81 o 
   3   5  15      145.68      133.28      2.31 o 
   4   5  15        3.69        3.10      1.34 o 
   5   5  15       22.70       25.66      2.10 o 
   6   5  15       13.33       13.97      3.13 o 
   0   6  15       83.73       89.93      5.62 o 
   1   6  15       30.25       21.65      2.11 o 
   2   6  15       14.94       15.54      1.95 o 
   3   6  15       16.12       17.91      2.27 o 
   4   6  15      120.74      124.39      4.03 o 
   5   6  15      109.65      109.84      3.55 o 
   0   7  15       33.87       27.61      3.91 o 
   1   7  15        5.64        7.09      2.28 o 
   2   7  15       35.16       31.02      2.29 o 
   3   7  15       17.61       24.60      2.50 o 
   4   7  15       35.89       35.23      3.21 o 
   0   8  15        0.93       -0.03      3.34 o 
   1   8  15       10.56        8.37      2.57 o 
   2   8  15        1.52        3.06      2.42 o 
   3   8  15        8.76       11.55      4.23 o 
   0   9  15       18.25       31.22      6.20 o 
   1   9  15       85.40       79.74      7.61 o 
   2   9  15       31.24       37.44      5.82 o 
   0   0  16       68.21       66.08      2.25 o 
   1   0  16        0.00        3.39      1.07 o 
   2   0  16       23.99       21.12      1.27 o 
   3   0  16       46.96       54.50      2.02 o 
   4   0  16       89.11       94.46      2.20 o 
   5   0  16      882.96      880.73      5.94 o 
   6   0  16        2.62        2.67      1.76 o 
   0   1  16        0.38        1.57      1.06 o 
   1   1  16      342.28      324.12      1.86 o 
   2   1  16       31.67       29.68      0.92 o 
   3   1  16       20.83       19.98      1.00 o 
   4   1  16      146.80      134.49      1.87 o 
   5   1  16      156.01      153.40      2.14 o 
   6   1  16      191.21      202.72      2.72 o 
   0   2  16       27.55       34.44      1.46 o 
   1   2  16       43.38       43.89      1.00 o 
   2   2  16       54.86       55.92      1.12 o 
   3   2  16      975.83      924.15      3.42 o 
   4   2  16      171.98      161.88      1.82 o 
   5   2  16        1.86        1.56      1.13 o 
   6   2  16        1.81        1.58      1.31 o 
   0   3  16      386.95      400.55      3.68 o 
   1   3  16       63.34       69.52      1.17 o 
   2   3  16       19.40       20.99      0.93 o 
   3   3  16      254.87      233.87      1.89 o 
   4   3  16      191.52      187.13      1.89 o 
   5   3  16       70.38       66.89      1.59 o 
   6   3  16       21.72       23.55      1.57 o 
   0   4  16        1.46        1.07      1.72 o 
   1   4  16       27.95       27.89      1.37 o 
   2   4  16       85.83       89.10      1.62 o 
   3   4  16      127.29      116.53      1.78 o 
   4   4  16        3.94        6.61      1.18 o 
   5   4  16       62.98       62.98      1.99 o 
   6   4  16       12.67       16.58      2.00 o 
   0   5  16       47.51       42.73      1.77 o 
   1   5  16       56.94       53.13      1.59 o 
   2   5  16      374.01      366.82      3.04 o 
   3   5  16      160.79      160.61      2.55 o 
   4   5  16       46.45       45.24      1.78 o 
   5   5  16       32.32       35.84      2.28 o 
   6   5  16       71.94       81.37      7.84 o 
   0   6  16        0.00        1.72      3.05 o 
   1   6  16       93.39      101.04      3.41 o 
   2   6  16       42.18       47.75      2.37 o 
   3   6  16       74.08       76.45      2.99 o 
   4   6  16       32.66       31.96      2.54 o 
   5   6  16        2.51        1.73      2.11 o 
   0   7  16      136.03      137.00      5.68 o 
   1   7  16      148.43      144.89      4.15 o 
   2   7  16       53.93       58.85      2.65 o 
   3   7  16        4.22        7.22      2.32 o 
   4   7  16       85.82       98.26      4.11 o 
   0   8  16       48.82       53.28      4.62 o 
   1   8  16        7.89        7.70      2.53 o 
   2   8  16       11.89        9.26      2.66 o 
   0   9  16        0.47       -1.31      4.86 o 
   1   9  16       77.08       90.78      7.50 o 
   1   0  17       46.55       52.19      1.46 o 
   2   0  17       11.22       14.59      1.44 o 
   3   0  17        0.40        1.23      1.52 o 
   4   0  17       17.83       21.18      1.65 o 
   5   0  17       96.21       99.65      2.53 o 
   6   0  17      258.59      275.66      3.96 o 
   0   1  17        4.64       19.78      1.74 o 
   1   1  17      568.46      578.55      2.49 o 
   2   1  17       61.55       57.45      1.09 o 
   3   1  17      127.10      123.88      1.65 o 
   4   1  17      102.59       96.31      1.67 o 
   5   1  17        4.50        4.01      1.20 o 
   6   1  17       14.77       17.35      1.52 o 
   0   2  17       10.70       11.99      1.35 o 
   1   2  17      249.15      254.48      1.86 o 
   2   2  17        7.17        8.72      0.89 o 
   3   2  17      109.46      111.10      1.46 o 
   4   2  17       79.01       69.36      1.48 o 
   5   2  17      136.91      128.45      2.00 o 
   6   2  17        1.18       -0.12      1.40 o 
   0   3  17       66.03       59.61      1.75 o 
   1   3  17       10.05       10.41      0.86 o 
   2   3  17       21.35       25.40      1.02 o 
   3   3  17      359.78      326.57      2.22 o 
   4   3  17      380.94      356.10      2.49 o 
   5   3  17       13.99       13.58      1.19 o 
   6   3  17        2.80        3.13      1.47 o 
   0   4  17       56.27       63.48      2.53 o 
   1   4  17       36.25       44.74      1.57 o 
   2   4  17      322.72      308.12      2.64 o 
   3   4  17      222.45      219.78      2.42 o 
   4   4  17       55.50       50.24      1.52 o 
   5   4  17        3.24        3.61      1.50 o 
   6   4  17       91.33       97.65      4.54 o 
   0   5  17        1.13        2.47      1.37 o 
   1   5  17       48.84       46.25      1.61 o 
   2   5  17       25.16       21.29      1.32 o 
   3   5  17      250.80      248.68      2.74 o 
   4   5  17       79.59       81.68      2.48 o 
   5   5  17        3.34        3.47      1.88 o 
   0   6  17       19.80       16.78      3.30 o 
   1   6  17       74.61       72.84      3.16 o 
   2   6  17       21.89       22.07      2.09 o 
   3   6  17       32.36       29.82      2.53 o 
   4   6  17       40.63       45.08      2.77 o 
   5   6  17       73.38       79.15      7.83 o 
   0   7  17        0.02        1.52      3.17 o 
   1   7  17        1.41        1.27      2.40 o 
   2   7  17       21.45       24.30      2.45 o 
   3   7  17      115.47      121.36      3.80 o 
   4   7  17      163.80      181.31      7.08 o 
   0   8  17       35.70       37.18      4.32 o 
   1   8  17        3.83        3.31      2.55 o 
   2   8  17       45.00       45.12      3.38 o 
   3   8  17        3.44        1.42      4.75 o 
   0   0  18      301.80      322.79      4.30 o 
   1   0  18      448.61      418.92      3.07 o 
   2   0  18      469.22      462.19      3.96 o 
   3   0  18       94.34       89.48      2.46 o 
   4   0  18        2.69        2.60      1.45 o 
   5   0  18      146.38      147.21      2.95 o 
   6   0  18      232.64      226.43      3.68 o 
   0   1  18      693.30      681.11      4.47 o 
   1   1  18      150.75      146.04      1.49 o 
   2   1  18      158.99      155.70      1.54 o 
   3   1  18      125.95      120.42      1.70 o 
   4   1  18       17.89       17.97      1.20 o 
   5   1  18       14.36       13.20      1.26 o 
   6   1  18       55.62       63.30      1.90 o 
   0   2  18      344.21      339.83      3.35 o 
   1   2  18        1.88        1.83      0.84 o 
   2   2  18      254.62      241.75      2.07 o 
   3   2  18      326.07      310.01      2.27 o 
   4   2  18        8.12        7.39      1.09 o 
   5   2  18       14.45       12.22      1.25 o 
   6   2  18       13.17       12.23      1.88 o 
   0   3  18       51.30       54.46      1.78 o 
   1   3  18       90.97       89.45      1.41 o 
   2   3  18      163.44      153.93      1.76 o 
   3   3  18       40.21       40.48      1.24 o 
   4   3  18      162.32      150.14      1.80 o 
   5   3  18       26.55       26.80      1.39 o 
   6   3  18       63.41       69.05      2.57 o 
   0   4  18       22.01       22.40      2.06 o 
   1   4  18      133.79      146.46      2.30 o 
   2   4  18      106.77       98.56      1.86 o 
   3   4  18       66.04       63.49      1.73 o 
   4   4  18       21.22       21.20      1.54 o 
   5   4  18       89.01       88.95      2.36 o 
   6   4  18       48.32       52.20      4.98 o 
   0   5  18       45.01       41.02      1.84 o 
   1   5  18       77.41       63.52      1.79 o 
   2   5  18       95.18      108.78      2.09 o 
   3   5  18       30.11       29.42      1.47 o 
   4   5  18       20.58       20.44      1.85 o 
   5   5  18        0.24       -1.48      2.02 o 
   0   6  18        0.60        1.63      3.03 o 
   1   6  18       74.82       63.63      3.12 o 
   2   6  18      218.13      202.95      4.15 o 
   3   6  18      118.13      131.37      3.24 o 
   4   6  18       62.98       76.52      3.22 o 
   0   7  18       25.77       23.58      3.74 o 
   1   7  18       55.78       60.88      3.25 o 
   2   7  18       98.64       90.28      3.34 o 
   3   7  18       81.26       89.01      3.51 o 
   4   7  18       68.82       74.71      7.36 o 
   0   8  18       15.29       16.18      3.98 o 
   1   8  18       72.53       76.44      3.77 o 
   2   8  18       84.18       88.95      7.44 o 
   1   0  19      130.78      156.12      3.18 o 
   2   0  19        3.76        4.60      1.42 o 
   3   0  19        0.00        0.59      1.61 o 
   4   0  19        3.01        2.59      1.52 o 
   5   0  19       70.81       69.43      2.37 o 
   6   0  19        0.67        2.06      3.21 o 
   0   1  19      235.35      248.82      2.86 o 
   1   1  19      574.32      568.81      2.64 o 
   2   1  19      196.97      189.65      1.95 o 
   3   1  19       95.31       91.24      1.59 o 
   4   1  19       24.13       26.21      1.26 o 
   5   1  19       97.94       88.04      1.73 o 
   6   1  19      143.92      149.19      4.20 o 
   0   2  19       28.18       25.84      1.60 o 
   1   2  19       71.85       68.22      1.28 o 
   2   2  19      208.38      206.09      2.01 o 
   3   2  19      164.03      151.28      1.83 o 
   4   2  19      209.05      204.35      2.20 o 
   5   2  19       12.43        8.23      1.21 o 
   6   2  19       16.51       14.29      3.29 o 
   0   3  19      407.09      393.47      3.74 o 
   1   3  19       68.88       64.18      1.32 o 
   2   3  19       74.03       75.86      1.44 o 
   3   3  19       86.53       80.71      1.51 o 
   4   3  19       42.14       38.79      1.22 o 
   5   3  19        0.03        0.43      1.20 o 
   6   3  19       15.12       17.48      4.33 o 
   0   4  19       24.93       15.94      2.05 o 
   1   4  19       77.14       75.32      1.92 o 
   2   4  19      265.39      241.58      2.64 o 
   3   4  19      244.17      233.82      2.71 o 
   4   4  19       24.78       21.08      1.42 o 
   5   4  19        4.17        2.90      1.60 o 
   0   5  19       26.13       15.35      1.67 o 
   1   5  19       27.19       26.34      1.54 o 
   2   5  19        4.40        5.38      1.33 o 
   3   5  19       31.46       32.90      1.64 o 
   4   5  19        8.58        7.18      1.48 o 
   5   5  19        1.23        0.59      2.01 o 
   0   6  19        2.06        4.33      3.46 o 
   1   6  19      115.51      127.61      3.97 o 
   2   6  19       67.41       64.70      2.94 o 
   3   6  19       40.14       44.22      2.49 o 
   4   6  19       50.41       58.26      3.33 o 
   0   7  19        0.83        3.36      3.42 o 
   1   7  19       78.20       72.45      3.54 o 
   2   7  19       46.40       48.36      2.97 o 
   3   7  19        7.91        8.34      2.55 o 
   0   8  19      172.25      199.49      7.35 o 
   1   8  19       11.10       12.53      3.96 o 
   0   0  20      904.62      870.31      7.13 o 
   1   0  20     2095.53     2047.90      8.97 o 
   2   0  20       28.60       31.73      1.71 o 
   3   0  20      250.32      239.64      3.66 o 
   4   0  20       64.25       63.15      2.13 o 
   5   0  20        0.15        1.11      1.69 o 
   6   0  20       19.28       24.99      3.74 o 
   0   1  20       62.30       80.85      2.07 o 
   1   1  20      392.34      374.77      2.27 o 
   2   1  20       14.30       15.67      1.13 o 
   3   1  20       38.68       34.41      1.36 o 
   4   1  20      128.04      130.49      1.93 o 
   5   1  20      145.15      150.54      2.10 o 
   6   1  20        9.68       10.32      2.67 o 
   0   2  20       65.35       59.23      1.95 o 
   1   2  20      298.50      278.48      2.14 o 
   2   2  20       35.58       36.21      1.27 o 
   3   2  20      113.33      100.69      1.71 o 
   4   2  20       59.64       53.40      1.46 o 
   5   2  20        4.07        6.19      1.22 o 
   6   2  20       37.69       50.40      3.47 o 
   0   3  20        6.33        4.08      1.21 o 
   1   3  20       59.62       51.32      1.26 o 
   2   3  20      200.34      201.73      2.07 o 
   3   3  20      526.24      500.00      3.08 o 
   4   3  20       49.97       44.73      1.44 o 
   5   3  20       31.34       32.28      1.52 o 
   6   3  20       11.41       11.85      3.17 o 
   0   4  20       76.56       70.88      2.57 o 
   1   4  20       56.39       64.80      1.89 o 
   2   4  20       57.83       52.58      1.63 o 
   3   4  20       21.67       25.36      1.47 o 
   4   4  20       29.79       34.09      1.63 o 
   5   4  20        5.13        4.98      1.95 o 
   0   5  20       38.90       32.19      1.97 o 
   1   5  20       20.02       20.36      1.48 o 
   2   5  20       77.92       79.25      1.97 o 
   3   5  20      108.98      103.91      2.24 o 
   4   5  20       66.72       62.23      2.12 o 
   5   5  20        5.87        2.50      2.95 o 
   0   6  20       75.72       91.24      5.22 o 
   1   6  20      115.28      124.17      4.03 o 
   2   6  20       50.28       44.54      3.12 o 
   3   6  20        1.88        0.79      2.21 o 
   4   6  20      186.51      217.86      5.19 o 
   0   7  20        2.98        1.44      3.43 o 
   1   7  20       75.19       92.66      3.86 o 
   2   7  20       61.60       72.74      3.74 o 
   3   7  20       57.87       55.99      7.12 o 
   1   8  20      228.04      278.61     11.37 o 
   1   0  21      171.93      194.06      3.14 o 
   2   0  21      248.97      246.00      3.13 o 
   3   0  21      293.17      286.39      3.81 o 
   4   0  21      164.17      161.92      2.97 o 
   5   0  21       25.40       25.81      2.07 o 
   6   0  21        7.93        5.30      3.70 o 
   0   1  21      668.25      638.71      4.54 o 
   1   1  21       68.80       73.38      1.35 o 
   2   1  21      157.25      164.49      2.06 o 
   3   1  21        6.90        6.72      1.20 o 
   4   1  21      289.88      285.34      2.65 o 
   5   1  21       51.10       51.84      1.54 o 
   6   1  21       17.58       20.71      3.22 o 
   0   2  21       36.09       34.61      1.67 o 
   1   2  21      142.24      142.26      1.72 o 
   2   2  21      625.11      585.32      3.34 o 
   3   2  21      381.56      370.53      2.86 o 
   4   2  21       35.57       35.46      1.45 o 
   5   2  21        8.41        9.29      1.31 o 
   6   2  21       12.17        4.43      3.86 o 
   0   3  21       85.16       74.73      1.89 o 
   1   3  21      383.63      355.00      2.54 o 
   2   3  21       12.93       12.64      1.12 o 
   3   3  21      302.22      287.34      2.58 o 
   4   3  21       19.06       15.15      1.31 o 
   5   3  21       52.04       50.77      1.74 o 
   0   4  21       17.24       17.17      2.04 o 
   1   4  21      144.86      122.83      2.36 o 
   2   4  21       22.85       22.71      1.52 o 
   3   4  21        0.44        0.75      1.30 o 
   4   4  21       27.52       25.63      1.56 o 
   5   4  21       18.83       14.08      5.73 o 
   0   5  21       66.15       76.94      2.43 o 
   1   5  21       34.00       34.25      1.71 o 
   2   5  21        1.14        1.01      1.37 o 
   3   5  21      147.38      146.69      2.57 o 
   4   5  21       13.77        8.69      1.71 o 
   0   6  21        0.98        1.40      3.36 o 
   1   6  21       86.20       99.15      3.83 o 
   2   6  21      228.97      246.79      5.31 o 
   3   6  21        8.23        7.71      2.35 o 
   4   6  21        9.37       22.16      7.79 o 
   0   7  21       49.64       53.86      4.68 o 
   1   7  21      130.28      142.72      4.39 o 
   2   7  21       59.80       62.51      4.09 o 
   0   0  22      728.65      728.11      7.13 o 
   1   0  22       10.66       30.34      1.66 o 
   2   0  22      282.81      287.57      3.43 o 
   3   0  22      102.35      100.21      2.64 o 
   4   0  22        3.55        3.01      1.68 o 
   5   0  22       69.97       69.85      2.53 o 
   6   0  22       53.61       62.58      7.50 o 
   0   1  22      174.78      176.10      2.74 o 
   1   1  22       84.36       78.88      1.40 o 
   2   1  22      357.68      351.32      2.84 o 
   3   1  22       17.17       17.37      1.40 o 
   4   1  22      250.20      252.14      2.56 o 
   5   1  22       29.25       32.28      1.44 o 
   6   1  22        0.21       -1.09      5.06 o 
   0   2  22       20.43       18.67      1.55 o 
   1   2  22      251.54      234.45      2.12 o 
   2   2  22      360.84      341.71      2.71 o 
   3   2  22       84.68       78.11      1.67 o 
   4   2  22      152.13      146.78      2.10 o 
   5   2  22       81.02       84.00      2.00 o 
   0   3  22       13.63       16.50      1.42 o 
   1   3  22        0.05        0.49      0.97 o 
   2   3  22        5.66        5.80      1.09 o 
   3   3  22       13.85       10.94      1.19 o 
   4   3  22       19.92       23.69      1.48 o 
   5   3  22       12.13       12.47      1.84 o 
   0   4  22       46.40       45.91      2.23 o 
   1   4  22       99.08       91.08      2.10 o 
   2   4  22        3.43        3.40      1.35 o 
   3   4  22       52.48       51.40      1.77 o 
   4   4  22       25.22       23.81      1.60 o 
   5   4  22        1.87        4.67      6.12 o 
   0   5  22      167.10      147.43      3.14 o 
   1   5  22       15.33        8.38      1.47 o 
   2   5  22       10.59        8.57      1.50 o 
   3   5  22       34.07       32.87      1.77 o 
   4   5  22       31.91       29.59      1.91 o 
   0   6  22        2.35        1.39      3.37 o 
   1   6  22       25.67       27.44      2.94 o 
   2   6  22      142.11      150.76      4.52 o 
   3   6  22       18.12       20.29      2.52 o 
   0   7  22       15.99       15.50      4.33 o 
   1   7  22       27.17       30.39      3.75 o 
   2   7  22        2.16        1.08      5.37 o 
   1   0  23      580.36      565.08      4.08 o 
   2   0  23        1.37        1.62      1.48 o 
   3   0  23        0.53        1.21      1.79 o 
   4   0  23      220.83      221.95      3.35 o 
   5   0  23      171.79      182.95      7.09 o 
   0   1  23       48.44       55.56      2.04 o 
   1   1  23      162.04      168.32      1.82 o 
   2   1  23      264.36      261.17      2.59 o 
   3   1  23       30.76       27.74      1.50 o 
   4   1  23       26.41       30.61      1.48 o 
   5   1  23       31.06       26.32      2.16 o 
   0   2  23       75.33       67.79      2.07 o 
   1   2  23       66.78       59.69      1.45 o 
   2   2  23      152.61      150.13      2.02 o 
   3   2  23       32.81       32.63      1.41 o 
   4   2  23       25.18       25.59      1.41 o 
   5   2  23       37.27       35.55      2.47 o 
   0   3  23       11.65       13.36      1.46 o 
   1   3  23        8.58       11.35      1.11 o 
   2   3  23      397.14      383.60      2.94 o 
   3   3  23       31.53       33.95      1.39 o 
   4   3  23       70.45       70.61      1.84 o 
   5   3  23        2.82        0.63      2.89 o 
   0   4  23       25.13       18.19      1.93 o 
   1   4  23       14.08       16.01      1.56 o 
   2   4  23       30.65       30.26      1.65 o 
   3   4  23       87.84       85.50      2.08 o 
   4   4  23       78.50       76.98      2.40 o 
   0   5  23       33.32       27.27      2.14 o 
   1   5  23        8.03       10.90      1.53 o 
   2   5  23        2.28        1.03      1.43 o 
   3   5  23        8.81        9.27      1.51 o 
   4   5  23       80.32       80.61      4.32 o 
   0   6  23        0.44        2.88      3.68 o 
   1   6  23       20.52       16.68      2.89 o 
   2   6  23       61.79       59.79      3.55 o 
   3   6  23        2.15        2.99      3.82 o 
   0   0  24      259.13      257.21      4.72 o 
   1   0  24      291.00      297.33      3.39 o 
   2   0  24        0.21        2.37      1.58 o 
   3   0  24       92.25       90.12      2.76 o 
   4   0  24      170.86      170.79      3.04 o 
   5   0  24       26.54       29.25      3.12 o 
   0   1  24       89.00       87.71      2.29 o 
   1   1  24      437.35      429.20      2.71 o 
   2   1  24       87.74       87.60      1.78 o 
   3   1  24       17.16       16.15      1.44 o 
   4   1  24       64.09       74.73      1.87 o 
   5   1  24       44.33       45.34      2.52 o 
   0   2  24      111.82      104.69      2.24 o 
   1   2  24       21.34       20.23      1.21 o 
   2   2  24        0.48        0.33      1.18 o 
   3   2  24       54.92       53.71      1.65 o 
   4   2  24       25.17       24.26      1.53 o 
   5   2  24       33.88       36.26      4.54 o 
   0   3  24      168.85      160.02      2.61 o 
   1   3  24       47.09       40.51      1.40 o 
   2   3  24        8.13        7.44      1.16 o 
   3   3  24        6.73        7.45      1.20 o 
   4   3  24      109.44      110.45      2.16 o 
   5   3  24        9.17        7.65      5.77 o 
   0   4  24        3.29        4.52      1.76 o 
   1   4  24       10.71        8.06      1.47 o 
   2   4  24       36.53       31.02      1.66 o 
   3   4  24        2.31        2.67      1.53 o 
   4   4  24      127.84      122.15      4.19 o 
   0   5  24       19.84       16.45      1.96 o 
   1   5  24        4.28        3.64      1.36 o 
   2   5  24        1.84        1.75      1.42 o 
   3   5  24       41.93       49.82      2.16 o 
   4   5  24      223.90      240.90     10.76 o 
   0   6  24        0.57        1.55      3.88 o 
   1   6  24       26.90       33.27      3.14 o 
   2   6  24       11.49       12.21      4.09 o 
   1   0  25        7.84       17.76      1.69 o 
   2   0  25      213.16      218.82      3.66 o 
   3   0  25       17.37       20.24      2.18 o 
   4   0  25        1.78        2.85      1.83 o 
   5   0  25       23.22       23.58      5.69 o 
   0   1  25       35.80       35.78      1.89 o 
   1   1  25      110.51      121.07      1.78 o 
   2   1  25      132.81      129.18      2.03 o 
   3   1  25       83.31       81.66      1.89 o 
   4   1  25      178.96      184.93      2.51 o 
   5   1  25        3.89        5.86      3.77 o 
   0   2  25        2.04        2.91      1.43 o 
   1   2  25       60.15       54.82      1.47 o 
   2   2  25       48.64       40.95      1.52 o 
   3   2  25       14.89       14.07      1.44 o 
   4   2  25        1.93        1.92      1.67 o 
   0   3  25       17.99       20.87      1.42 o 
   1   3  25        1.15        2.46      1.12 o 
   2   3  25       90.55       92.55      1.80 o 
   3   3  25       54.20       50.96      1.60 o 
   4   3  25       32.67       33.54      1.97 o 
   0   4  25       85.47       90.31      2.84 o 
   1   4  25      117.24      113.99      2.44 o 
   2   4  25        5.57        4.11      1.60 o 
   3   4  25       11.60       10.44      1.62 o 
   4   4  25      190.99      205.85      7.28 o 
   0   5  25       31.42       32.08      2.21 o 
   1   5  25        4.63        4.70      1.56 o 
   2   5  25       34.48       38.22      2.00 o 
   3   5  25      120.97      127.38      5.04 o 
   0   0  26      221.34      232.73      4.77 o 
   1   0  26      219.18      227.03      3.20 o 
   2   0  26       49.66       56.91      2.39 o 
   3   0  26        4.43        7.17      2.03 o 
   4   0  26       69.52       73.40      4.63 o 
   0   1  26        0.00        3.98      1.44 o 
   1   1  26        7.97       10.05      1.15 o 
   2   1  26      125.48      114.63      1.99 o 
   3   1  26        5.97        5.81      1.37 o 
   4   1  26       75.25       81.62      3.49 o 
   0   2  26        4.26        4.46      1.38 o 
   1   2  26       65.11       66.90      1.56 o 
   2   2  26       21.14       19.81      1.43 o 
   3   2  26       39.03       39.29      1.71 o 
   4   2  26      108.82      108.26      4.34 o 
   0   3  26        0.02       -0.28      1.28 o 
   1   3  26       27.69       29.12      1.40 o 
   2   3  26       51.57       48.61      1.57 o 
   3   3  26       69.14       65.71      1.74 o 
   4   3  26        4.01        2.06      3.70 o 
   0   4  26      101.80       91.87      2.94 o 
   1   4  26       61.25       69.78      2.21 o 
   2   4  26       13.16       16.60      1.72 o 
   3   4  26       62.82       71.07      3.27 o 
   0   5  26        0.20       -1.68      1.85 o 
   1   5  26        3.09        3.89      1.55 o 
   2   5  26       10.62       11.86      1.70 o 
   3   5  26       18.97       20.55      5.44 o 
   1   0  27       21.07       31.03      2.00 o 
   2   0  27       92.66       91.81      2.80 o 
   3   0  27        0.02       -0.49      1.98 o 
   0   1  27       59.73       56.71      1.85 o 
   1   1  27       56.68       59.96      1.61 o 
   2   1  27        2.39        4.67      1.32 o 
   3   1  27       56.28       55.53      1.83 o 
   0   2  27       35.42       37.39      1.74 o 
   1   2  27       15.56       16.41      1.32 o 
   2   2  27       54.90       62.81      1.75 o 
   3   2  27       89.28       86.31      2.63 o 
   0   3  27       23.13       22.48      1.57 o 
   1   3  27      122.38      121.34      2.01 o 
   2   3  27       43.29       46.89      1.69 o 
   3   3  27       44.63       44.20      1.94 o 
   0   4  27       57.78       60.90      2.73 o 
   1   4  27      185.11      201.84      3.12 o 
   2   4  27        9.47       13.75      1.94 o 
   3   4  27       43.63       46.85      4.49 o 
   0   5  27        1.37        0.61      2.01 o 
   1   5  27       60.72       74.45      5.12 o 
   2   5  27       17.75       22.83      6.38 o 
   0   0  28       61.53       61.79      2.75 o 
   1   0  28      188.50      192.38      3.33 o 
   2   0  28       87.97       93.81      2.89 o 
   3   0  28        0.63       -0.21      4.58 o 
   0   1  28       54.84       58.48      1.97 o 
   1   1  28      124.51      121.61      2.10 o 
   2   1  28       62.75       64.77      1.80 o 
   3   1  28       33.92       35.45      3.39 o 
   0   2  28       55.13       58.44      1.99 o 
   1   2  28       74.44       86.17      1.88 o 
   2   2  28        2.61        3.56      1.33 o 
   3   2  28       30.03       27.50      3.93 o 
   0   3  28        0.47        0.57      1.52 o 
   1   3  28       40.22       43.55      1.63 o 
   2   3  28      136.10      156.83      2.98 o 
   3   3  28       30.93       37.39      4.20 o 
   0   4  28       16.18       20.41      2.26 o 
   1   4  28       31.58       34.21      2.97 o 
   2   4  28       54.95       55.11      4.03 o 
   1   0  29       35.51       38.13      2.11 o 
   2   0  29       19.30       28.79      4.79 o 
   0   1  29       28.41       30.73      1.82 o 
   1   1  29       43.88       53.31      1.76 o 
   2   1  29       79.19       73.29      2.58 o 
   0   2  29       17.63       23.39      1.68 o 
   1   2  29      137.92      150.01      2.26 o 
   2   2  29       77.81       86.45      2.44 o 
   0   3  29       35.69       40.62      2.51 o 
   1   3  29        4.32        5.75      1.59 o 
   2   3  29        3.87        8.70      2.25 o 
   1   4  29       24.28       25.16      4.53 o 
   2   4  29       57.38       65.79      6.96 o 
   0   0  30       59.57       77.60      3.62 o 
   1   0  30       54.04       59.55      4.07 o 
   2   0  30       21.51       21.63      4.90 o 
   0   1  30      116.97      110.49      3.07 o 
   1   1  30      246.20      259.09      5.04 o 
   2   1  30       34.45       29.16      4.26 o 
   0   2  30       10.02       16.74      2.16 o 
   1   2  30       84.52       86.11      3.47 o 
   2   2  30       60.71       69.87      5.48 o 
   0   3  30        4.73        3.20      2.61 o 
   1   3  30      175.51      187.98      7.10 o 
   1   0  31       39.24       37.54      3.84 o 
   0   1  31       65.11       67.41      4.21 o 
   1   1  31        5.82       13.59      3.04 o 
   0   2  31      120.51      116.49      6.06 o 
   1   2  31       38.14       41.33      6.76 o 
   1   0  32        1.65        1.97      5.15 o 
   0   1  32        5.50       11.77      4.02 o 
   1   1  32       55.31       56.62      7.30 o 
                                                 
